# Supplementary material for: The Intervention and Mechanism of Action for Aloin against Subchronic Aflatoxin B1 Induced Hepatic Injury in Rats
Source: Int J Mol Sci. 2021 Oct 27;22(21):11620. doi: 10.3390/ijms222111620 (PMC8584096; doi:10.3390/ijms222111620)
Supplement: Supplementary file 1 [file ijms-22-11620-s001.zip]

Archive with 1 entries (1 files):
- ijms-1401217-supplementary.pdf
